# Supplementary material for: Magnesium Sulfate as a Multimodal Anesthetic Adjuvant in Brain Tumor Surgery: A Systematic Review and Meta-Analysis of Hemodynamic, Analgesic, and Biomarker Outcomes
Source: J Clin Med. 2026 Jun 15;15(12):4636. doi: 10.3390/jcm15124636 (PMC13301512; doi:10.3390/jcm15124636)
Supplement: Supplementary file 1 [file jcm-15-04636-s001.zip]

Archive with 2 entries (2 files):
- PRISMA_2020_checklist SR MA NISA.pdf
- Suppelementary Table.pdf
